# Supplementary material for: Multilevel-analysis identify a cis-expression quantitative trait locus associated with risk of renal cell carcinoma
Source: Oncotarget. 2015 Feb 25;6(6):4097–109. doi: 10.18632/oncotarget.3001 (PMC4414175; doi:10.18632/oncotarget.3001)
Supplement: Supplementary file 2 [file oncotarget-06-4097-s002.xlsx]

## Sheet: Sheet1
	Supplementary Table S4. Function annotations of rs1063355 and SNPs in LD (R2>0.8) using ENCODE data
	Chr	Pos	LD*		Variant		Ref		Alt		Alternative allele frequency				Conservation†			Histone marks			DNase		Proteins		eQTL		Motifs		GENCODE		dbSNP		RegulomeDB score¶
																							bound		tissues		changed		genes		func annot
		(hg19)	(r²)	(D')						AFR		AMR	ASN	EUR			Promoter			Enhancer
	6	32626614	0.82	0.94		rs9273374		A	G	0.43		0.67	0.53	0.56					GM12878					OCT2, POL2, POU2F2, POL24H8				BATF, MXi1, Rad21, TFE		629bp 3' of HLA-DQB1				5
	6	32627600	0.92	0.96		rs9273443		G	T	0.47		0.67	0.55	0.58					GM12878					POL24H8, TBP				EBF, NF-kappaB, Pax-4		HLA-DQB1		3'-UTR		5
	6	32627714	1	1		rs1063355		T	G	0.46		0.69	0.56	0.58					HepG2, GM12878			5 cell types		EBF1, ELF1, TBP, TCF12		Montgomery_LCL		AIRE, HNF1, Nanog		HLA-DQB1		3'-UTR		1d
	6	32627906	0.89	0.95		rs1063349		T	C	0.47		0.69	0.56	0.58					HepG2, GM12878			GM12878,HepG2, GM18507		ELF1,POL2,POL24H8				HNF4, TCF4		HLA-DQB1		3'-UTR		2b
	6	32628022	0.85	0.97		rs1140347		A	G	0.46		0.67	0.55	0.56					HepG2, GM12878					POL2				AP-1, Pax-5		HLA-DQB1		synonymous		4
	6	32628127	0.85	0.99		rs9273482		T	C	0.45		0.67	0.54	0.55					GM12878			GM12878, GM19238		POL2,POL24H8				En-1, KAP1, PRDM1		HLA-DQB1		intronic		4
	6	32628247	0.83	0.95		rs9273493		T	C	0.47		0.66	0.53	0.56					GM12878					POL2				Ascl2,E2A, HEN1,Myf,Pax-4,STAT,SPz2		HLA-DQB1		intronic		5
	6	32628474	0.83	0.96		rs9273510		G	C	0.42		0.66	0.7	0.55					GM12878			GM19238, CD20+						EBF,Smad3		HLA-DQB1		intronic		6
	* LD: linkage disequilibrium
	† Conservation: two methods including GERP and SiPhy.
	¶ RegulomeDB scores: 1d, eQTL + TF binding + any motif + DNase peak; 2b: TF binding + any motif + DNase Footprint + DNase peak; 4,TF binding + DNase peak; 5.TF binding or DNase peak; 6, other.
